# Supplementary material for: Comprehensive analysis and discovery of drought-related NAC transcription factors in common bean
Source: BMC Plant Biol. 2016 Sep 7;16(1):193. doi: 10.1186/s12870-016-0882-5 (PMC5013670; doi:10.1186/s12870-016-0882-5)
Supplement: Additional file 1: Table S1. — The 106 putative members of the NAC family of genes identified in common bean. (XLSX 67 kb) [file 12870_2016_882_MOESM1_ESM.xlsx]

## Sheet: Sheet1
Table S1. Putative 106 NAC family genes identified in common bean
NO.	Gene ID	Genomic length (bp)	CDS length (bp)	Protein length (AA)	MW(kDa)	PI	Subcellular Localization	Chromosome location
Chr1
NAC-Ch1.1	Phvul.001G023400.1	2554	843	281	31.36	6.08	Extracellular (Secreted)	2,063,876-2,066,429	-
NAC-Ch1.2	Phvul.001G059900.2	2648	1023	341	38.09	9.23	Nuclear	7,192,431-7,195,078	-
NAC-Ch1.3	Phvul.001G072200.1	1130	816	272	31.08	8.09	Nuclear	9,645,881-9,647,010	+
NAC-Ch1.4	Phvul.001G091100.1	1278	624	208	23.56	6.53	Nuclear	17,340,709-17,341,986	+
NAC-Ch1.5	Phvul.001G100200.1	1497	1038	346	38.78	8.79	Nuclear	23,040,597-23,042,093	+
NAC-Ch1.6	Phvul.001G100500.1	1468	1197	399	45.13	6.48	Nuclear	23,150,624-23,152,091	+
NAC-Ch1.7	Phvul.001G161700.1	5751	879	293	33.62	5.84	Nuclear	42,237,904-42,243,634	-
NAC-Ch1.8	Phvul.001G176100.1	1197	918	306	35.15	8.71	Nuclear	43,939,195-43,940,391	-
NAC-Ch1.9	Phvul.001G192000.1	1964	759	253	29.2	6.12	Nuclear	45,785,898-45,787,861	+
Chr2
NAC-Ch2.1	Phvul.002G061000.1	1246	1017	339	39.18	6.86	Nuclear	6,632,626-6,633,871	+
NAC-Ch2.2	Phvul.002G085700.1	977	882	409	45.85	8.04	Nuclear	13,365,873-13,366,849	-
NAC-Ch2.3	Phvul.002G110900.1	4086	1275	425	48.79	5.69	Nuclear	22,557,249-22,561,334	-
NAC-Ch2.4	Phvul.002G170200.1	1188	771	257	29.41	8.18	Nuclear	31,425,900-31,427,087	+
NAC-Ch2.5	Phvul.002G171600.1	1459	1206	402	44.98	8.09	Nuclear	31,796,895-31,798,353	-
NAC-Ch2.6	Phvul.002G206300.1	979	573	191	22.1	4.93	Nuclear	36,609,853-36,610,831	-
NAC-Ch2.7	Phvul.002G224900.1	1574	1053	351	38.93	8.67	Nuclear	38,979,664-38,981,237	-
NAC-Ch2.8	Phvul.002G271700.1	2639	1008	336	37.46	4.71	Nuclear	43,689,623-43,692,261	+
NAC-Ch2.9	Phvul.002G273100.1	861	603	201	22.6	4.96	Nuclear	43,793,254-43,794,114	-
NAC-Ch2.10	Phvul.002G275000.1	1083	885	295	33.73	6.66	Nuclear	43,925,143-43,926,225	+
NAC-Ch2.11	Phvul.002G283600.1	1012	705	235	26.48	8.7	Nuclear	44,712,116-44,713,127	-
NAC-Ch2.12	Phvul.002G307000.1	4819	1344	448	50.43	6.58	Extracellular (Secreted)	46,921,084-46,925,902	+
NAC-Ch2.13	Phvul.002G316500.1	2781	954	318	35.75	6.67	Nuclear	47,710,286-47,713,066	+
NAC-Ch2.14	Phvul.002G328700.1	3412	924	308	34.82	6.14	Nuclear	48,703,544-48,706,955	-
Chr3
NAC-Ch3.1	Phvul.003G045600.1	981	711	237	27.03	8.95	Nuclear	5,176,920-5,177,900	-
NAC-Ch3.2	Phvul.003G189000.1	1249	1071	357	40.33	7.68	Nuclear	40,107,083-40,108,331	-
NAC-Ch3.3	Phvul.003G217600.1	3078	1086	362	41.73	6.5	Nuclear	43,380,969-43,384,046	+
NAC-Ch3.4	Phvul.003G229600.1	1703	1029	343	38.47	5.39	Nuclear	45,005,610-45,007,312	+
NAC-Ch3.5	Phvul.003G260500.1	2599	993	331	38.42	6.23	Nuclear	48,841,139-48,843,737	-
Chr4
NAC-Ch4.1	Phvul.004G004900.1	3101	1092	364	40.86	5.44	Nuclear	353,808-356,908	+
NAC-Ch4.2	Phvul.004G028300.1	2435	1131	377	43.08	6.51	Nuclear	2,994,753-2,997,187	+
NAC-Ch4.3	Phvul.004G029900.1	1315	1065	355	40.36	6.11	Nuclear	3,256,901-3,258,215	-
NAC-Ch4.4	Phvul.004G075500.1	2731	633	211	24.03	9.24	Nuclear	12,488,345-12,491,075	-
NAC-Ch4.5	Phvul.004G076900.1	1618	1188	396	44.98	6.02	Nuclear	12,916,098-12,917,715	-
NAC-Ch4.6	Phvul.004G077400.1	1649	1032	344	39.15	8.84	Nuclear	13,143,245-13,144,893	-
NAC-Ch4.7	Phvul.004G143100.1	3559	714	238	27.38	4.9	Nuclear	42,259,030-42,262,588	-
NAC-Ch4.8	Phvul.004G156700.1	1951	981	327	36.62	6.96	Nuclear	43,889,591-43,891,541	-
NAC-Ch4.9	Phvul.004G174000.1	4502	1347	449	50.95	6.67	Extracellular (Secreted)	45,455,678-45,460,179	+
Chr5
	Phvul.005G007900.1	2914	1041	347	40.59	5.79	Nuclear	669,593-672,506	+
NAC-Ch5.2	Phvul.005G044600.1	1501	975	325	37.31	6.85	Nuclear	4,613,843-4,615,343	-
NAC-Ch5.3	Phvul.005G047300.1	4280	1041	347	39.49	4.98	Nuclear	5,316,348-5,320,627	+
NAC-Ch5.4	Phvul.005G055400.1	4012	900	300	33.88	8.32	Nuclear	7,254,762-7,258,773	-
NAC-Ch5.5	Phvul.005G059000.1	2024	930	310	35.57	8.14	Nuclear	7,934,451-7,936,474	-
NAC-Ch5.6	Phvul.005G074500.1	1809	1059	353	39.35	8.5	Nuclear	13,215,796-13,217,604	-
NAC-Ch5.7	Phvul.005G084500.1	1293	1023	341	38.3	7.65	Nuclear	20,460,912-20,462,204	+
NAC-Ch5.8	Phvul.005G084600.1	1587	1110	370	40.77	8.63	Nuclear	20,514,830-20,516,416	+
NAC-Ch5.9	Phvul.005G100100.1	1587	834	278	31.63	8.57	Nuclear	30,203,525-30,205,111	-
NAC-Ch5.10	Phvul.005G121800.1	2157	882	294	33	5.49	Nuclear	34,579,488-34,581,662	-
NAC-Ch5.11	Phvul.005G122500.1	990	765	255	28.54	6.9	Nuclear	34,629,135-34,630,124	-
NAC-Ch5.12	Phvul.005G136400.1	2142	1044	348	39.69	6.38	Nuclear	36,448,917-36,451,058	+
Ch6
NAC-Ch6.1	Phvul.006G023100.1	4347	921	307	35.65	8.47	Nuclear	10,522,365-10,526,711	-
NAC-Ch6.2	Phvul.006G087000.1	3875	2016	672	76.38	5.57	Extracellular (Secreted)	20,583,997-20,587,871	+
NAC-Ch6.3	Phvul.006G181500.1	3286	942	314	35.31	6.9	Nuclear	29,094,522-29,097,807	-
NAC-Ch6.4	Phvul.006G188900.1	1527	1068	356	39.7	8.86	Nuclear	29,705,979-29,707,505	+
NAC-Ch6.5	Phvul.006G208600.1	1124	570	190	21.78	5.14	Nuclear	31,068,906-31,067,782	+
Chr7
NAC-Ch7.1	Phvul.007G085600.1	3129	1659	553	62.06	4.67	Extracellular (Secreted)	8,519,573-8,522,710	+
NAC-Ch7.2	Phvul.007G089600.1	4109	1005	335	38.46	6.38	Nuclear	9,085,018-9,089,126	-
NAC-Ch7.3	Phvul.007G140300.2	741	537	179	20.2	9.81	Nuclear	34,592,030-34,592,770	+
NAC-Ch7.4	Phvul.007G140500.1	2819	1767	589	64.74	4.59	Extracellular (Secreted)	34,658,883-34,661,701	+
NAC-Ch7.5	Phvul.007G192100.1	3844	828	276	31.5	6.25	Nuclear	42,883,383-42,887,226	+
Chr8
NAC-Ch8.1	Phvul.008G001000.1	907	726	242	27.62	9.53	Nuclear	191,069-191,975	-
NAC-Ch8.2	Phvul.008G037900.1	1375	1065	355	39.99	5.62	Nuclear	3,177,909-3,179,283	+
NAC-Ch8.3	Phvul.008G159200.2	1822	933	311	35.24	5.03	Nuclear	40,633,879-40,636,238	+
NAC-Ch8.4	Phvul.008G189100.1	3283	1710	570	63.32	4.87	Extracellular (Secreted)	49,328,288-49,331,570	+
NAC-Ch8.5	Phvul.008G194600.1	2671	873	291	33.68	8.93	Nuclear	50,148,719-50,151,389	-
NAC-Ch8.6	Phvul.008G241200.1	3510	1953	651	74.09	5.21	Extracellular (Secreted)	55,551,682-55,555,191	+
Chr9
NAC-Ch9.1	Phvul.009G008000.1	2341	1131	377	42.57	6.87	Nuclear	1,241,452-1,243,792	-
NAC-Ch9.2	Phvul.009G039000.1	3086	1764	588	66.15	5.27	Extracellular (Secreted)	8,001,733-8,004,818	-
NAC-Ch9.3	Phvul.009G104400.1	1725	1077	359	39.38	8.76	Nuclear	15,742,927-15,744,650	-
NAC-Ch9.4	Phvul.009G125900.1	1463	864	288	32.83	6.46	Nuclear	18,658,585-18,660,044	+
NAC-Ch9.5	Phvul.009G150100.1	4043	1446	482	52.47	4.73	Extracellular (Secreted)	21,883,610-21,887,652	+
NAC-Ch9.6	Phvul.009G152800.1	1110	768	256	39.32	6.97	Nuclear	22,200,666-22,201,775	-
NAC-Ch9.7	Phvul.009G152900.1	1026	861	287	33.15	5.95	Nuclear	22,215,129-22,216,154	-
NAC-Ch9.8	Phvul.009G156300.1	950	612	204	23.68	4.74	Nuclear	22,688,268-22,689,217	+
NAC-Ch9.9	Phvul.009G163200.1	2131	714	238	26.95	7.64	Nuclear	23,764,652-23,766,782	+
NAC-Ch9.10	Phvul.009G186000.1	1291	1065	355	39.76	8.49	Nuclear	27,509,545-27,510,835	-
Chr10
NAC-Ch10.1	Phvul.010G118700.1	1788	1269	423	47.21	6.08	Nuclear	38,725,253-38,727,040	-
NAC-Ch10.2	Phvul.010G121100.1	3006	1434	478	54.22	5.91	Extracellular (Secreted)	39,130,104-39,133,109	-
Chr11
NAC-Ch11.1	Phvul.011G003900.1	2094	1074	358	41.16	7.72	Nuclear	288,875-290,968	-
NAC-Ch11.2	Phvul.011G005700.1	2159	1071	357	41.3	5.84	Nuclear	423,823-425,981	+
NAC-Ch11.3	Phvul.011G024700.1	1779	912	304	34.56	8.52	Nuclear	2,055,074-2,056,852	-
NAC-Ch11.4	Phvul.011G095500.1	918	690	230	26.22	6.24	Nuclear	9,828,051-9,828,968	+
NAC-Ch11.5	Phvul.011G123400.1	922	858	286	32.33	8.75	Nuclear	25,661,891-25,663,812	-
NAC-Ch11.6	Phvul.011G147800.1	1336	1008	336	38	6.96	Nuclear	38,427,554-38,428,889	+
NAC-Ch11.7	Phvul.011G148000.1	1773	1071	357	39.6	6.8	Nuclear	38,545,178-38,546,950	+
NAC-Ch11.8	Phvul.011G160400.1	2035	1098	366	40.74	7.16	Nuclear	42,197,637-42,199,671	-
scaffold_299
NAC-sc	Phvul.L010000.1	2201	1224	408	46.24	6.71	Extracellular (Secreted)	804-3,004	-
