# Supplementary material for: Comprehensive analysis and discovery of drought-related NAC transcription factors in common bean
Source: BMC Plant Biol. 2016 Sep 7;16(1):193. doi: 10.1186/s12870-016-0882-5 (PMC5013670; doi:10.1186/s12870-016-0882-5)
Supplement: Additional file 2: Table S2. — Predicted promoter elements of common bean NAC genes. (XLSX 65 kb) [file 12870_2016_882_MOESM2_ESM.xlsx]

## Sheet: Sheet1
Table S2 The predicted promoter elements of common bean NAC genes
	Motif name	Annoation	Gene name
			Phvul.001G023400	Phvul.001G059900	Phvul.001G072200	Phvul.001G091100	Phvul.001G100200	Phvul.001G100500	Phvul.001G161700	Phvul.001G176100	Phvul.001G192000	Phvul.002G061000	Phvul.002G085700	Phvul.002G110900	Phvul.002G170200	Phvul.002G171600	Phvul.002G206300	Phvul.002G224900	Phvul.002G271700	Phvul.002G273100	Phvul.002G275000	Phvul.002G283600	Phvul.002G307000	Phvul.002G316500	Phvul.002G328700	Phvul.003G045600	Phvul.003G189000	Phvul.003G217600	Phvul.003G229600	Phvul.003G260500	Phvul.004G004900	Phvul.004G028300	Phvul.004G029900	Phvul.004G075500	Phvul.004G076900	Phvul.004G077400	Phvul.004G143100	Phvul.004G156700	Phvul.004G174000	Phvul.005G007900	Phvul.005G044600	Phvul.005G047300	Phvul.005G055400	Phvul.005G059000	Phvul.005G074500	Phvul.005G084500	Phvul.005G084600	Phvul.005G100100	Phvul.005G121800
Essential element	TATA-box	core promoter element around -30 of transcription start	∨	∨	∨	∨	∨	∨	∨	∨	∨	∨	∨	∨	∨	∨	∨	∨	∨	∨	∨	∨	∨	∨	∨	∨	∨	∨	∨	∨	∨	∨	∨	∨	∨	∨	∨		∨	∨	∨	∨	∨	∨	∨	∨	∨	∨	∨
	CAAT-box	common cis-acting element in promoter and enhancer regions	∨	∨	∨	∨	∨	∨	∨	∨	∨	∨	∨	∨	∨	∨	∨	∨	∨	∨	∨	∨	∨	∨	∨	∨	∨	∨	∨	∨	∨	∨	∨	∨	∨	∨	∨		∨	∨	∨	∨	∨	∨	∨	∨	∨	∨	∨
Enhancer	TA-rich region	enhancer								∨
	5UTR Py-rich stretch	cis-acting element conferring high transcription levels	∨	-	-	-	∨	∨	∨		∨						∨	∨	∨		∨	∨	∨		∨	∨	∨	∨		∨	∨	∨	∨	∨	∨		∨		∨	∨	∨	∨	∨	∨	∨	∨	∨	∨	∨
Developmental processes	ARE	cis-acting regulatory element essential for the anaerobic induction	∨	-	∨	∨	∨	∨	∨	∨			∨	∨	∨	∨	∨	∨	∨	∨	∨	∨	∨	∨	∨	∨	∨	∨	∨	∨	∨			∨	∨		∨	∨	∨	∨	∨	∨		∨	∨	∨		∨
	MBSI	MYB binding site involved in flavonoid biosynthetic genes regulation																													∨															∨
	MBSII	MYB binding site involved in flavonoid biosynthetic genes regulation	∨	-	-	-		-							∨	∨										∨																							∨
	CAT-box	cis-acting regulatory element related to meristem expression	∨	∨		-	∨	-											∨				∨				∨		∨	∨						∨						∨					∨
	MSA-like	cis-acting element involved in cell cycle regulation
	circadian	is-acting regulatory element involved in circadian control	∨	-	∨	∨	∨	∨		∨	∨		∨	∨	∨		∨	∨	∨	∨		∨	∨	∨		∨		∨	∨		∨		∨			∨			∨	∨	∨	∨	∨	∨	∨		∨	∨	∨
	O2-site	cis-acting regulatory element involved in zein metabolism regulation	∨	-	-	∨	∨	-	∨				∨	∨	∨	∨	∨	∨		∨	∨									∨	∨	∨			∨	∨			∨		∨		∨		∨		∨		∨
	HD-ZIP 1	element involved in differentiation of the palisade mesophyll cell																																		∨								∨
	HD-ZIP 2	element involved in the control of leaf morphology development																																		∨								∨
Abiotic stress	HSE	cis-acting element involved in heat stress responsiveness	∨	-	-	∨	∨	-		∨	∨	∨		∨	∨	∨		∨	∨	∨		∨	∨	∨		∨	∨	∨				∨	∨	∨		∨	∨										∨	∨	∨
	MBS	MYB binding site involved in drought-inducibility	∨	-	∨	-		∨	∨	∨	∨		∨	∨	∨	∨	∨			∨	∨	∨	∨	∨	∨	∨		∨	∨	∨			∨	∨	∨		∨		∨	∨	∨	∨		∨		∨	∨	∨	∨
	WUN-motif	wound-responsive element			∨			-			∨		∨														∨				∨		∨																∨
	LTR	cis-acting element involved in low-temperature responsiveness											∨							∨	∨								∨	∨	∨		∨	∨						∨		∨				∨	∨
	C-repeat/DRE	regulatory element involved in cold- and dehydration-responsiveness																																															∨
	TC-rich repeats	cis-acting element involved in defense and stress responsiveness	∨	∨	-	-	∨	-			∨	∨	∨	∨	∨	∨	∨		∨		∨	∨	∨		∨		∨	∨	∨	∨	∨	∨	∨	∨	∨	∨			∨	∨	∨		∨	∨	∨	∨	∨		∨
Hormone	ABRE	cis-acting element involved in the abscisic acid responsiveness	∨	-	∨	-	∨	∨	∨		∨	∨		∨		∨	∨				∨		∨		∨	∨			∨					∨		∨			∨		∨					∨	∨	∨	∨
	AuxRR-core	cis-acting regulatory element involved in auxin responsiveness	-	-	-	∨		-							∨					∨													∨						∨										∨
	CE3	cis-acting element involved in ABA and VP1 responsiveness			∨		∨	-
	CGTCA-motif	cis-acting regulatory element involved in the MeJA-responsiveness	∨	-	-	∨	∨	∨	∨		∨			∨	∨		∨	∨		∨	∨				∨	∨		∨		∨					∨					∨		∨	∨	∨		∨	∨	∨	∨
	ERE	ethylene-responsive element	-	∨	-	-		-	∨				∨		∨	∨			∨						∨	∨								∨	∨	∨	∨						∨				∨
	GARE-motif	gibberellin-responsive element	∨	-	-	-		∨	∨				∨			∨			∨	∨			∨		∨						∨			∨		∨	∨		∨	∨					∨	∨		∨	∨
	P-box	gibberellin-responsive element	-	-	-	∨		∨							∨												∨		∨	∨			∨		∨		∨				∨	∨	∨					∨
	TATC-box	cis-acting element involved in gibberellin-responsiveness							∨			∨		∨		∨			∨						∨
	TCA-element	cis-acting element involved in salicylic acid responsivenes	∨	-	∨	∨	∨	-			∨	∨	∨	∨			∨	∨		∨	∨	∨	∨		∨		∨			∨	∨	∨	∨	∨	∨		∨		∨	∨	∨		∨	∨	∨	∨	∨		∨
	TGA-box	part of an auxin-responsive element													∨					∨											∨		∨													∨
	TGA-element	auxin-responsive element	∨	-	-	-		-					∨	∨					∨						∨	∨	∨									∨										∨
	TGACG-motif	cis-acting regulatory element involved in the MeJA-responsiveness	∨	-	-	∨	∨	∨	∨		∨			∨	∨		∨	∨		∨	∨					∨		∨		∨					∨				∨	∨		∨	∨	∨		∨	∨		∨
Light responsive	ACA-motif	part of gapA in (gapA-CMA1) involved with light responsiveness										∨	∨
	as-2 box	involved in shoot-specific expression and light responsiveness			∨		∨	-			∨					∨				∨			∨							∨		∨				∨			∨			∨			∨			∨
	AAAC-motif	light responsive element			∨			-															∨
	AT1-motif	part of a light responsive module			-		∨	-		∨	∨	∨								∨		∨																		∨							∨
	AE-box	part of a module for light response	-	-	-	∨		-			∨	∨	∨	∨			∨			∨		∨	∨				∨	∨		∨			∨	∨		∨	∨			∨									∨
	ACE	cis-acting element involved in light responsiveness	∨	-	-	∨		-		∨		∨	∨	∨	∨		∨	∨			∨	∨	∨	∨	∨	∨	∨	∨		∨	∨	∨				∨	∨				∨	∨				∨	∨
	ATC-motif	part of a conserved DNA module involved in light responsiveness			-		∨	-										∨											∨								∨
	ATCC-motif	part of a conserved DNA module involved in light responsiveness							∨	∨			∨		∨													∨
	ATCT-motif	part of a conserved DNA module involved in light responsiveness			∨		∨	-						∨									∨																∨							∨	∨	∨
	Box-I	light responsive element				∨		∨	∨	∨	∨	∨	∨		∨	∨	∨	∨	∨	∨			∨		∨	∨	∨	∨	∨		∨		∨	∨	∨	∨	∨				∨		∨	∨			∨		∨
	Box II	part of a light responsive element					∨	-																																							∨
	C-box	cis-acting regulatory element involved in light responsiveness												∨
	Box 4	part of a conserved DNA module involved in light responsiveness	∨	∨	∨	∨	∨	∨	∨				∨	∨	∨	∨	∨	∨	∨	∨	∨		∨	∨	∨	∨	∨	∨		∨	∨	∨	∨	∨	∨	∨	∨		∨	∨	∨	∨	∨	∨			∨
	CATT-motif	part of a light responsive element	∨	∨	-	-		-		∨	∨				∨			∨						∨					∨		∨			∨											∨		∨		∨
	chs-CMA1a	part of a light responsive element																							∨						∨		∨								∨
	chs-CMA2a	part of a light responsive element			-		∨	-						∨			∨					∨				∨			∨					∨												∨
	chs-Unit 1 m1	part of a light responsive element																																									∨
	pc-CMA2c	part of a light responsive element																																								∨
	GA-motif	part of a light responsive element	-	∨	-	-		-		∨	∨	∨		∨		∨			∨				∨									∨	∨		∨	∨					∨		∨	∨	∨			∨
	GAG-motif	part of a light responsive element	∨	∨	∨	∨	∨	∨										∨	∨				∨	∨	∨		∨	∨		∨	∨	∨			∨		∨		∨			∨	∨	∨	∨	∨		∨	∨
	GAP-box	part of a light responsive element														∨									∨				∨		∨		∨		∨								∨
	GATA-motif	part of a light responsive element			∨			∨		∨				∨	∨					∨	∨						∨		∨	∨			∨				∨		∨	∨					∨	∨	∨		∨
	G-Box	cis-acting regulatory element involved in light responsiveness	∨	∨	∨	∨	∨	∨	∨		∨	∨	∨	∨	∨	∨		∨	∨	∨	∨		∨		∨	∨	∨	∨	∨	∨				∨	∨	∨	∨		∨		∨		∨			∨	∨	∨	∨
	GTGCC-motif	part of a light responsive element								∨
	GT1-motif	light responsive element	∨	∨	∨	-		-		∨	∨	∨	∨		∨			∨	∨	∨	∨	∨	∨		∨	∨			∨	∨	∨	∨	∨				∨		∨			∨	∨		∨	∨		∨	∨
	I-box	part of a light responsive element	∨	∨	∨							∨			∨	∨	∨	∨	∨	∨		∨			∨	∨	∨		∨			∨	∨		∨		∨		∨		∨		∨	∨	∨	∨		∨	∨
	LAMP-element	part of a light responsive element			∨			-			∨								∨			∨													∨													∨
	L-box	part of a light responsive element	∨	-	-	-		-			∨				∨	∨								∨				∨		∨		∨			∨					∨
	MRE	MYB binding site involved in light responsiveness	∨	∨	-	-	∨	∨		∨		∨	∨					∨			∨		∨		∨					∨	∨				∨					∨					∨			∨	∨
	MNF1	part of a light responsive element																							∨					∨				∨							∨			∨					∨
	Sp1	light responsive element	∨	∨	-	-	∨	∨		∨		∨		∨	∨		∨				∨		∨				∨		∨	∨	∨	∨		∨		∨			∨	∨				∨	∨	∨	∨
	rbcS-CMA7a	part of a light responsive element																								∨																						∨
	sbp-CMA1c	part of a light responsive element																				∨
	3-AF1 binding site	light responsive element			∨			∨				∨		∨																∨				∨	∨	∨	∨		∨		∨		∨
	4cl-CMA2b	light responsive element													∨	∨																∨												∨
	TCT-motif	part of a light responsive element						∨	∨	∨						∨				∨	∨	∨	∨		∨				∨	∨		∨							∨		∨				∨	∨	∨
	TCC-motif	part of a light responsive element															∨	∨											∨	∨										∨		∨	∨	∨	∨
	TGG-motif	part of a light responsive element						-		∨						∨
Tissue specific expression	AS1	cis-acting regulatory element involved in the root-specific expression												∨																∨
	Motif I	cis-acting regulatory element involved in the root-specific expression																																							∨
	dOCT	cis-acting regulatory element related to meristem specific activation						∨																											∨
	CCGTACC-box	cis-acting regulatory element related to meristem specific activation														∨
	RY-element	cis-acting regulatory element involved in seed-specific regulation													∨
	GC-motif	enhancer-like element involved in anoxic specific inducibility							∨
	GCN4_motif	cis-regulatory element involved in endosperm expression	-	-	-	∨	∨	∨	∨	∨					∨	∨						∨						∨	∨		∨	∨	∨							∨				∨	∨		∨	∨
	ccgtcc box	cis-acting regulatory element related to meristem specific activation																																								∨
	Skn-1_motif	cis-acting regulatory element required for endosperm expression	∨	∨	∨	∨	∨	∨	∨	∨		∨	∨	∨	∨	∨	∨	∨	∨		∨	∨		∨	∨		∨	∨		∨	∨	∨	∨	∨	∨	∨	∨		∨	∨	∨		∨	∨	∨	∨	∨	∨	∨
Others cis-elements	A-box	cis-acting regulatory element																																								∨
	OBP-1 site	cis-acting regulatory element													∨	∨																											∨
	HMG-TATA-region	cis-acting regulatory element
	CCAAT-box	MYBHv1 binding site	∨	-		-	∨	-					∨								∨										∨																∨
	ELI-box3	elicitor-responsive element								∨						∨								∨
[truncated: 39 more columns]
