# Supplementary material for: Comprehensive analysis and discovery of drought-related NAC transcription factors in common bean
Source: BMC Plant Biol. 2016 Sep 7;16(1):193. doi: 10.1186/s12870-016-0882-5 (PMC5013670; doi:10.1186/s12870-016-0882-5)
Supplement: Additional file 3: Table S3. — Conserved motifs of common bean NAC domain proteins. (XLSX 11 kb) [file 12870_2016_882_MOESM3_ESM.xlsx]

## Sheet: Sheet1
Table S3 Conserved motifs of common bean NAC domain proteins.
Gene ID	Motif
	A	B	C	D	E
Phvul.001G023400.1	∨			∨	∨
Phvul.001G059900.2	∨	∨	∨	∨	∨
Phvul.001G072200.1	∨	∨	∨	∨	∨
Phvul.001G091100.1	∨	∨			∨
Phvul.001G100200.1	∨	∨	∨	∨	∨
Phvul.001G100500.1	∨	∨	∨	∨	∨
Phvul.001G161700.1	∨	∨	∨	∨	∨
Phvul.001G176100.1	∨	∨	∨	∨	∨
Phvul.001G192000.1	∨		∨	∨	∨
Phvul.002G061000.1	∨	∨	∨	∨	∨
Phvul.002G085700.1		∨	∨	∨	∨
Phvul.002G110900.1	∨	∨	∨	∨	∨
Phvul.002G170200.1	∨	∨	∨	∨	∨
Phvul.002G171600.1	∨	∨	∨	∨	∨
Phvul.002G206300.1	∨	∨		∨	∨
Phvul.002G224900.1	∨	∨	∨	∨	∨
Phvul.002G271700.1	∨	∨	∨	∨	∨
Phvul.002G273100.1	∨			∨	∨
Phvul.002G275000.1	∨	∨	∨	∨	∨
Phvul.002G283600.1	∨	∨	∨	∨	∨
Phvul.002G307000.1	∨			∨	∨
Phvul.002G316500.1	∨	∨	∨	∨	∨
Phvul.002G328700.1	∨			∨	∨
Phvul.003G045600.1	∨	∨	∨	∨	∨
Phvul.003G189000.1	∨	∨	∨	∨	∨
Phvul.003G217600.1	∨	∨	∨	∨	∨
Phvul.003G229600.1	∨	∨	∨	∨	∨
Phvul.003G260500.1	∨	∨	∨	∨	∨
Phvul.004G004900.1	∨			∨	∨
Phvul.004G028300.1	∨	∨	∨	∨	∨
Phvul.004G029900.1	∨	∨	∨	∨	∨
Phvul.004G075500.1	∨	∨			∨
Phvul.004G076900.1	∨	∨	∨	∨	∨
Phvul.004G077400.1	∨	∨	∨	∨	∨
Phvul.004G143100.1	∨	∨	∨	∨	∨
Phvul.004G156700.1	∨	∨	∨	∨	∨
Phvul.004G174000.1	∨			∨	∨
Phvul.005G007900.1	∨	∨	∨	∨	∨
Phvul.005G044600.1	∨	∨	∨	∨	∨
Phvul.005G047300.1	∨	∨	∨	∨	∨
Phvul.005G055400.1	∨		∨	∨	∨
Phvul.005G059000.1	∨	∨	∨	∨	∨
Phvul.005G074500.1	∨	∨	∨	∨	∨
Phvul.005G084500.1	∨	∨	∨	∨	∨
Phvul.005G084600.1	∨	∨	∨	∨	∨
Phvul.005G100100.1	∨			∨	∨
Phvul.005G121800.1	∨	∨	∨	∨	∨
Phvul.005G122500.1	∨		∨	∨	∨
Phvul.005G136400.1	∨	∨	∨	∨	∨
Phvul.006G023100.1	∨	∨	∨	∨	∨
Phvul.006G087000.1	∨	∨	∨	∨	∨
Phvul.006G181500.1	∨			∨	∨
Phvul.006G188900.1	∨	∨	∨	∨	∨
Phvul.006G208600.1	∨	∨		∨	∨
Phvul.007G085600.1	∨	∨	∨	∨	∨
Phvul.007G089600.1	∨	∨	∨	∨	∨
Phvul.007G140300.2	∨	∨	∨	∨	∨
Phvul.007G140500.1	∨	∨	∨	∨	∨
Phvul.007G192100.1	∨	∨	∨	∨	∨
Phvul.008G001000.1	∨	∨	∨	∨	∨
Phvul.008G037900.1	∨	∨	∨	∨	∨
Phvul.008G159200.2				∨	∨
Phvul.008G189100.1	∨	∨	∨	∨	∨
Phvul.008G194600.1	∨	∨	∨	∨	∨
Phvul.008G241200.1	∨	∨	∨	∨	∨
Phvul.009G008000.1	∨	∨	∨	∨	∨
Phvul.009G039000.1	∨	∨	∨	∨	∨
Phvul.009G104400.1	∨	∨	∨	∨	∨
Phvul.009G125900.1	∨	∨	∨	∨	∨
Phvul.009G150100.1	∨	∨	∨	∨	∨
Phvul.009G152800.1	∨	∨	∨	∨	∨
Phvul.009G152900.1	∨	∨	∨	∨	∨
Phvul.009G156300.1	∨	∨		∨	∨
Phvul.009G163200.1	∨	∨	∨	∨	∨
Phvul.009G186000.1	∨	∨	∨	∨	∨
Phvul.010G118700.1	∨	∨	∨	∨	∨
Phvul.010G121100.1	∨	∨	∨	∨	∨
Phvul.011G003900.1	∨	∨	∨	∨	∨
Phvul.011G005700.1	∨	∨	∨	∨	∨
Phvul.011G024700.1	∨	∨	∨	∨	∨
Phvul.011G095500.1	∨		∨	∨	∨
Phvul.011G123400.1	∨			∨	∨
Phvul.011G147800.1	∨	∨	∨	∨	∨
Phvul.011G148000.1	∨	∨	∨	∨	∨
Phvul.011G160400.1	∨	∨	∨	∨	∨
Phvul.L010000.1	∨	∨	∨	∨	∨
