# Supplementary material for: Comprehensive analysis and discovery of drought-related NAC transcription factors in common bean
Source: BMC Plant Biol. 2016 Sep 7;16(1):193. doi: 10.1186/s12870-016-0882-5 (PMC5013670; doi:10.1186/s12870-016-0882-5)
Supplement: Additional file 4: Table S4. — Expression data of NAC genes in common bean. (XLSX 38 kb) [file 12870_2016_882_MOESM4_ESM.xlsx]

## Sheet: Sheet1
Table S4 The expression data of NAC genes in common bean (The source of the data from phytozome)
Gene name	Tissue
	Flower Buds	Flowers	Green Mature Pods	Leaves	Nodules	Root_10	Stem_10	Young Pods	Young Trifoliates
Phvul.001G023400	3.19509	2.81416	6.31154	2.25618	3.86343	3.63568	4.75445	3.84855	2.39424
Phvul.001G059900	0.0424179	0	0	0	3.29597	0.184799	0.0430117	0.134509	0
Phvul.001G072200	23.6314	61.0637	27.1133	9.4713	8.66126	14.255	3.20017	10.4219	7.98637
Phvul.001G091100	15.2453	24.8755	4.06146	10.3643	2.26261	5.24794	13.4121	10.1656	0.932712
Phvul.001G100200	15.2453	24.8755	4.06146	10.3643	2.26261	5.24794	13.4121	10.1656	0.932712
Phvul.001G100500	4.66958	10.7561	41.7202	1.34717	26.5075	12.1851	1.76892	1.94598	6.79399
Phvul.001G161700	1.70602	23.5268	77.2286	0.599561	0.323315	0.63752	8.56099	2.9772	0.957545
Phvul.001G176100	0	0	0.0173488	0	3.50167	9.10611	2.19432	0	0.0409924
Phvul.001G192000	0.334377	0.63208	0.609112	0	0.159235	0	0.0640603	0.666985	0.221776
Phvul.002G061000	0.449225	0.149066	0.0134126	2.03861	0.219883	0.671148	1.32352	0.257575	1.11307
Phvul.002G085700	0	0	0	0	0.0530744	0.957498	0	0	0
Phvul.002G110900	1.3413	0.799888	0.781278	1.50992	0.727192	1.70802	4.16493	2.07699	3.56408
Phvul.002G170200	1.61714	77.4825	1.02221	0.0521791	0.819247	0.799782	0.270057	50.8248	0
Phvul.002G171600	0	0	0	0	0.0542942	0.472332	0.0612946	0	0
Phvul.002G206300	2.26577	0.795817	0.0656374	0.274069	0.514925	0.86482	1.14794	0.493356	1.13409
Phvul.002G224900	28.1448	12.1093	0.485549	0	0.106686	0.150861	1.70308	1.34233	0.0681689
Phvul.002G271700	20.6842	20.7537	27.3078	14.4276	13.5701	18.429	18.1265	22.3044	16.4507
Phvul.002G273100	0.872107	5.20926	13.875	0.440311	0.516199	0.9219	1.09078	1.51685	0.195233
Phvul.002G275000	4.89774	21.4081	16.7646	0.439335	22.5072	7.97852	2.12131	6.59123	2.34169
Phvul.002G283600	2.528	1.5908	0.236252	0.330646	4.36589	4.29999	2.33398	0.682086	2.06652
Phvul.002G307000	0.21374	0.860509	0.783902	0.858189	1.54735	1.44142	2.11144	0.892121	1.57401
Phvul.002G316500	0.101483	0.431504	0.0137302	0.264565	2.18665	1.54427	0.178808	0.190923	1.98931
Phvul.002G328700	1.14731	0.54334	49.3241	1.46061	3.10951	2.82167	7.03973	1.34295	1.25746
Phvul.003G045600	2.3164	126.673	12.3339	1.29387	4.65169	8.63994	1.92225	46.7131	0.167574
Phvul.003G189000	9.41097	24.1045	6.81985	0.317926	2.29673	3.83719	1.69171	5.51004	0.210414
Phvul.003G217600	1.17874	0.587408	0.0934469	3.87223	0.560453	3.37005	5.98031	1.23194	2.85282
Phvul.003G229600	0.420904	0.457722	0.517588	1.11832	3.47312	1.09161	9.89797	0.834156	0.371088
Phvul.003G260500	0.244349	0.299018	0	0.211485	0.286423	1.06411	1.48835	0.161602	1.26059
Phvul.004G004900	0.0505097	0.234227	0	0.0429414	0.0395041	0.0620763	0	0.239756	0.0645235
Phvul.004G028300	0	0.111831	0.283031	0.287372	0.338282	0.352119	0.376137	0.479352	2.65531
Phvul.004G029900	1.48676	229.309	0.0486437	0.396875	0.0177132	0	0.122023	3.2906	0.705073
Phvul.004G075500	1.05716	3.54835	0.131082	0.56815	5.0923	1.26602	1.52643	1.07187	2.81066
Phvul.004G076900	2.78013	9.04757	0.352481	1.45476	3.89565	3.3176	5.14638	0.612627	1.34691
Phvul.004G077400	0.104697	0.119258	0.292211	0.444469	0.535967	0.648083	0.897811	14.1184	272.799
Phvul.004G143100	0.872727	0.0743579	0.020337	1.10045	0.262152	1.60129	1.40045	0.704112	0.585624
Phvul.004G156700	0.233239	0.0616502	0.669894	0	3.32419	0.911215	0.264968	0.311871	0
Phvul.004G174000	1.42993	1.43206	5.54566	1.95157	2.24085	3.36965	4.47083	1.47884	3.22036
Phvul.005G007900	1.34851	0.746352	0.042349	2.70811	0.510088	5.17783	4.57669	0.504135	2.19409
Phvul.005G044600	0	0	0	0	1.79938	6.19177	0.287823	0.0517706	0
Phvul.005G047300	0	0.074295	0	0.296561	0.169993	0.871274	0.174266	0.138931	0.797112
Phvul.005G055400	7.59181	25.3226	19.437	2.39837	40.0515	50.3268	9.67163	8.94519	0.474824
Phvul.005G059000	0	0.116354	0.0329719	0	0.356837	0.533613	0	0	0
Phvul.005G074500	1.30133	0.866335	0	0.207097	0.115137	0.433976	1.7678	0.331919	0.69864
Phvul.005G084500	48.6838	233.412	9.28248	4.23028	2.01277	4.53641	4.50851	56.5104	1.65819
Phvul.005G084600	12.1516	14.4221	138.186	0.0291906	0.500273	0.148885	1.11745	6.09866	0.0209567
Phvul.005G100100	1.789	0.771382	23.8393	2.67278	2.55789	9.9167	24.522	0.608084	2.10264
Phvul.005G121800	0.671468	0.729866	0.866587	0.719418	0.371146	0.237501	1.0116	0.923799	0.447608
Phvul.005G122500	0	0	0.492807	0	0.0408767	0	0	0	0
Phvul.005G136400	0	0.0814825	0.0420841	0	0	0	0	0.0376137	0
Phvul.006G023100	1.58599	5.59347	0.371355	6.39264	0.491721	0.127034	0.582732	2.67074	15.79
Phvul.006G087000	0.505405	0.0887696	0.0080326	0.677578	0.141304	0.856905	0.393077	0.111245	0.288098
Phvul.006G181500	2.86265	22.8548	5.45239	0.693001	1.6796	2.10346	3.0978	1.6322	0.546779
Phvul.006G188900	1.82775	1.42993	2.02503	0.0472218	0.0430574	0.0308694	0	0.484605	0
Phvul.006G208600	1.70218	3.54807	0.197899	5.53679	2.91155	1.83117	1.85706	2.83116	5.8621
Phvul.007G085600	15.8357	35.0226	36.0897	15.7941	17.2015	27.3514	19.1087	21.199	16.5771
Phvul.007G089600	1.04555	0.638817	0.222954	2.23316	0.500381	1.10919	1.8202	1.1401	2.89847
Phvul.007G140300	10.6082	29.6872	37.5976	11.4119	10.612	11.6535	17.9268	19.8936	10.5125
Phvul.007G140500	24.144	19.4431	38.5908	17.9	25.3705	23.987	21.2372	23.8611	18.0383
Phvul.007G192100	3.11703	71.7565	21.7671	0.327988	0.650104	3.41236	9.64531	14.4458	0.205917
Phvul.008G001000	9.03049	217.983	173.713	75.3896	25.4817	47.5003	60.4598	118.052	43.0898
Phvul.008G037900	4.6712	9.1096	0.0706831	0.0453802	1.16944	0.721616	0.139735	1.73484	1.22994
Phvul.008G159200	0.595019	0.873052	0.0455668	0.188486	0.99727	0.90369	0.723095	2.35236	1.55152
Phvul.008G189100	9.14483	9.82601	18.7373	5.61009	7.81296	7.51865	9.09288	11.8478	7.77256
Phvul.008G194600	0.643084	1.86183	0.119283	0.187301	0.675303	0.349154	0.196057	0.514078	1.99927
Phvul.008G241200	0.358237	0.0591987	0.0239651	0.464438	0.158382	1.00112	0.717464	0.306494	0.605942
Phvul.009G008000	0.326934	0.649707	0.106255	0	0.0166886	0	0.156269	0.293693	0.830479
Phvul.009G039000	15.5545	21.2586	36.8141	7.60902	13.2476	10.3579	10.5552	19.7048	9.74068
Phvul.009G104400	0.0844802	0.0652765	0	0.116505	2.94954	0.767773	0.348681	0.184468	0.695741
Phvul.009G125900	23.8427	18.0224	35.2589	16.055	29.0174	29.3274	5.6279	16.0424	21.086
Phvul.009G150100	8.75452	7.38992	15.544	13.8557	29.9709	15.6464	12.8056	11.1329	13.4087
Phvul.009G152800	1.95521	5.74379	4.66506	0.488167	3.06323	1.8663	0.531036	2.06013	0.485948
Phvul.009G152900	6.85478	26.1509	25.8156	1.74161	13.4884	8.96936	4.16957	9.95437	4.14396
Phvul.009G156300	1.0505	6.32068	29.4198	0	0.128128	1.96186	10.3601	0.566383	0.0694249
Phvul.009G163200	1.70527	0.821133	0.298014	0.174968	0.95197	0.829191	1.87547	0.930793	1.22645
Phvul.009G186000	0.617015	0.834866	60.8756	0	0.73523	0.674505	0	0.993874	0
Phvul.010G118700	0.860389	0.349376	7.60577	1.96163	1.81011	5.72453	31.2407	5.95216	8.88997
Phvul.010G121100	1.16545	1.33957	3.10557	1.40737	2.03482	1.50826	1.33409	1.71919	1.62186
Phvul.011G003900	0.0544835	0.0296301	0	0.0503103	0.0901091	5.08589	0.100938	0.0273291	0
Phvul.011G005700	0.306658	0.15927	0.0429713	1.44969	0.207876	1.91669	1.88604	0.674975	2.03669
Phvul.011G024700	3.6376	5.47923	13.8644	3.44411	13.8242	9.43995	3.52955	6.79406	12.5405
Phvul.011G095500	0.338987	1.64227	8.64225	0.050908	0.570474	1.53959	0.108636	0.960085	0.0770594
Phvul.011G123400	0.252719	0.155812	0.601957	1.63216	3.41976	3.90864	6.52306	0.374763	0.935477
Phvul.011G147800	4.33536	291.286	1.42209	0.457784	0.639668	0.471124	0.227457	38.0878	0.494705
Phvul.011G148000	14.1367	17.7486	38.5863	1.48163	3.87128	0.950418	11.983	5.66415	0.164523
Phvul.011G160400	0.715181	1.60632	0.18145	3.69764	0.468484	0.129467	1.82724	0.969349	4.52043
