# Supplementary material for: Comprehensive analysis and discovery of drought-related NAC transcription factors in common bean
Source: BMC Plant Biol. 2016 Sep 7;16(1):193. doi: 10.1186/s12870-016-0882-5 (PMC5013670; doi:10.1186/s12870-016-0882-5)
Supplement: Additional file 5: Table S5. — The primer sequences for DENs used for qRT-PCR. (XLSX 22 kb) [file 12870_2016_882_MOESM5_ESM.xlsx]

## Sheet: Sheet1
Table S5 The primer sequences of DENs for qRT-PCR
Gene names	Forward Primer Sequence (5'→)	Reverse Primer Sequence (5'→)
Phvul.004G028300	TAACATTTCAAGAGCCAAAC	GGAAGCAAAGTAAAGGGA
Phvul.003G045600	TGTCTGGGTATTGGAAGG	TTGGTGGTGTAAGATTGATT
Phvul.009G152900	TCAGAGCAGGTGGTTTCG	ACATCAACAGGGCTTCCA
Phvul.009G152800	CACGAATATCGCCTCGCCAATG	TCCGCCGAAACCACCTGCTC
Phvul.011G147800	GGAGGAGGAAGTTCAAAGC	TTCGTTCGAGCCAGACAA
Phvul.009G156300	GTGGGAACGAAGAAATAC	AAACTTCATCTAGCCATG
Phvul.005G084500	GGGTGGGTTGGTGGATTG	GTGGCAGAAGGTTGGAACATAA
Phvul.002G170200	ACTTGGTCCCTCACTTAC	TTACCCGAGTCTGATACA
Phvul.006G188900	AATGCAGGAAGCAACACT	CTAACTGGGCCAAGAAGT
Phvul.001G072200	TGGATGACTGGGTGCTGT	AACTCGCTGTTTCTCCTCTT
Phvul.004G077400	ATGGGAACCCCACAATCCAACAACT	AGTTGTTGGATTGTGGGGTTCCCAT
Phvul.009G163200	ATGGAAAGGCTAAATTTTATAAAAA	TTTTTATAAAATTTAGCCTTTCCAT
Phvul.007G089600	GCCTCATCATCATCACCC	TTGCTCCTTTCATCACTACA
Phvul.008G159200	AAACTGTACCTCTGCCTTCT	ATTCCGCAAGATTCGTTA
Phvul.010G118700	GGGACGGACAATGAAGGG	GGGTGGGCAATGGTAGAT
Phvul.002G316500	TCCCAACCATCTGAAGAG	TGCCCTGAGAAGCAGTGAAT
Phvul.002G206300	ATGGCAGATAACAATGTCAACCTCC	GGAGGTTGACATTGTTATCTGCCAT
Phvul.005G007900	ATGAATAATTTTTCTCATGTTCCCC	GGGGAACATGAGAAAAATTATTCAT
Phvul.009G008000	AAAACGGAGGAGGCTACA	CTCAACATCAGGGAAAGG
Phvul.008G241200	ATGAGCCAAATGAGGTTT	AGCCCACATGGTACAAAGAG
Phvul.005G059000	TTTGGTGGACACTATCAG	CCAAGTTCATCCCAGTTA
Phvul.005G084600	CGTCGCTGTATTGGAATG	TTGTTGGTGCAATGAAGG
