# Supplementary material for: Comprehensive analysis and discovery of drought-related NAC transcription factors in common bean
Source: BMC Plant Biol. 2016 Sep 7;16(1):193. doi: 10.1186/s12870-016-0882-5 (PMC5013670; doi:10.1186/s12870-016-0882-5)
Supplement: Additional file 6: Table S6. — Transcriptome data (RPKM) of DENs. (XLSX 11 kb) [file 12870_2016_882_MOESM6_ESM.xlsx]

## Sheet: Sheet1
Table S6 The transcriptome data (RPKM) of DENs
Gene ID	RPKM
	LOI	LTD	NOI	NTD
Phvul.007G089600	0.567431	0.0859295	1.29917	0.0296225
Phvul.008G159200	0.255775	0.0403163	0.605592	0.0208489
Phvul.002G316500	0.0996797	0.282401	0.88002	0.0486783
Phvul.002G206300	0.380333	0.48937	0.794506	0.0460031
Phvul.005G007900	0.871864	0.462701	1.77222	0.132926
Phvul.009G008000	0.290873	0.257276	0.278732	0.0266079
Phvul.008G241200	0.184457	0.131052	0.176832	0.0169433
Phvul.001G072200	37.9644	82.2927	40.2694	207.979
Phvul.003G045600	6.78672	46.6673	14.4034	96.0618
Phvul.009G152900	2.15856	19.2476	2.86441	23.5227
Phvul.009G152800	1.30541	15.088	1.67005	14.6033
Phvul.004G077400	2.08071	4.70385	1.44984	14.3811
Phvul.011G147800	1.00932	19.6422	1.18074	25.9074
Phvul.009G156300	1.331	43.6213	1.58724	54.6646
Phvul.005G084500	22.7919	1073.79	18.4095	842.023
Phvul.002G170200	2.02066	17.7155	1.533	73.2008
Phvul.006G188900	0.594365	25.8173	0.473307	27.506
Phvul.009G163200	0.728739	0.0565283	0.563511	0.175341
Phvul.010G118700	2.38341	0.456385	4.66947	0.590017
Phvul.004G028300	0.0275082	0.292759	0.383525	0.363351
Phvul.005G059000	0.420811	0.370377	0.0366401	0.0383013
Phvul.005G084600	6.54383	6.39671	1.47644	0.976451
