# Supplementary material for: Comprehensive analysis and discovery of drought-related NAC transcription factors in common bean
Source: BMC Plant Biol. 2016 Sep 7;16(1):193. doi: 10.1186/s12870-016-0882-5 (PMC5013670; doi:10.1186/s12870-016-0882-5)
Supplement: Additional file 8: Table S7. — Predicted promoter elements of NAC genes from common bean, rice, soybean and Arabidopsis. (XLSX 199 kb) [file 12870_2016_882_MOESM8_ESM.xlsx]

## Sheet: Sheet1
Table S7 Predicted promoter elements of NAC genes from common bean, rice, soybean and Arabidopsis.
	Motif name	Annoation	Phvul.004G028300				Phvul.003G045600				Phvul.009G152900				Phvul.009G152800				Phvul.011G147800.1				Phvul.009G156300				Phvul.005G084500				Phvul.002G170200				Phvul.006G188900				Phvul.001G072200				Phvul.004G077400				Phvul.009G163200
			Common bean	Soybean	Rice	Arabidopsis	Common bean	Soybean	Rice	Arabidopsis	Common bean	Soybean	Rice	Arabidopsis	Common bean	Soybean	Rice	Arabidopsis	Common bean	Soybean	Rice	Arabidopsis	Common bean	Soybean	Rice	Arabidopsis	Common bean	Soybean	Rice	Arabidopsis	Common bean	Soybean	Rice	Arabidopsis	Common bean	Soybean	Rice	Arabidopsis	Common bean	Soybean	Rice	Arabidopsis	Common bean	Soybean	Rice	Arabidopsis	Common bean	Soybean	Rice
Essential element	TATA-box	core promoter element around -30 of transcription start	∨	∨	∨	∨	∨	∨	∨	∨	∨	∨	∨	∨	∨	∨	∨	∨	∨	∨	∨	∨	∨	∨	∨	∨	∨	∨	∨	∨	∨	∨	∨	∨	∨	∨	∨	∨	∨	∨	∨	∨	∨	∨	∨	∨	∨	∨	∨
	CAAT-box	common cis-acting element in promoter and enhancer regions	∨	∨	∨	∨	∨	∨	∨	∨	∨	∨	∨	∨	∨	∨	∨	∨	∨	∨	∨	∨	∨	∨	∨	∨	∨	∨	∨	∨	∨	∨	∨	∨	∨	∨	∨	∨	∨	∨	∨	∨	∨	∨	∨	∨	∨	∨	∨
Enhancer	TA-rich region	enhancer																																										∨		∨
	5UTR Py-rich stretch	cis-acting element conferring high transcription levels	∨			∨	∨					∨			∨			∨	∨	∨		∨		∨	∨	∨	∨	∨		∨		∨			∨			∨	-	∨	∨			∨	∨	∨	∨	∨
Developmental processes	ARE	cis-acting regulatory element essential for the anaerobic induction				∨	∨			∨		∨	∨	∨	∨	∨	∨	∨	∨	∨		∨	∨		∨	∨	∨	∨	∨	∨	∨	∨	∨	∨	∨	∨	∨	∨	∨		∨	∨			∨	∨	∨		∨
	MBSI	MYB binding site involved in flavonoid biosynthetic genes regulation																		∨							∨
	MBSII	MYB binding site involved in flavonoid biosynthetic genes regulation					∨																								∨								-								∨
	CAT-box	cis-acting regulatory element related to meristem expression		∨					∨					∨																			∨				∨				∨	∨	∨		∨				∨
	MSA-like	cis-acting element involved in cell cycle regulation											∨										∨																		∨							∨
	circadian	is-acting regulatory element involved in circadian control		∨	∨	∨	∨	∨		∨	∨	∨	∨	∨			∨			∨	∨			∨	∨			∨	∨		∨			∨	∨			∨	∨		∨	∨	∨	∨	∨	∨		∨
	O2-site	cis-acting regulatory element involved in zein metabolism regulation	∨			∨							∨	∨			∨								∨	∨			∨		∨				∨				-	∨	∨	∨	∨	∨		∨
	HD-ZIP 1	element involved in differentiation of the palisade mesophyll cell													∨																												∨
	HD-ZIP 2	element involved in the control of leaf morphology development													∨																												∨
Abiotic stress	HSE	cis-acting element involved in heat stress responsiveness	∨		∨		∨	∨	∨		∨	∨				∨	∨	∨	∨	∨		∨	∨	∨		∨			∨	∨	∨	∨	∨					∨	-	∨	∨		∨	∨	∨	∨	∨	∨
	MBS	MYB binding site involved in drought-inducibility			∨	∨	∨	∨				∨		∨		∨	∨	∨	∨	∨	∨	∨	∨	∨	∨	∨	∨	∨	∨		∨	∨	∨					∨	∨		∨	∨		∨		∨		∨
	WUN-motif	wound-responsive element									∨																		∨	∨									∨							∨
	LTR	cis-acting element involved in low-temperature responsiveness		∨					∨						∨		∨		∨			∨				∨	∨			∨		∨	∨				∨	∨			∨					∨			∨
	C-repeat/DRE	regulatory element involved in cold- and dehydration-responsiveness																				∨								∨
	TC-rich repeats	cis-acting element involved in defense and stress responsiveness	∨					∨		∨	∨	∨					∨	∨		∨					∨		∨	∨	∨		∨	∨			∨	∨		∨	-	∨			∨	∨		∨	∨
Hormone	ABRE	cis-acting element involved in the abscisic acid responsiveness			∨		∨		∨	∨	∨	∨		∨	∨	∨	∨	∨	∨	∨	∨	∨	∨	∨		∨	∨	∨	∨	∨		∨	∨	∨	∨	∨	∨	∨	∨	∨	∨	∨	∨	∨	∨	∨			∨
	AuxRR-core	cis-acting regulatory element involved in auxin responsiveness						∨													∨										∨	∨							-
	CE3	cis-acting element involved in ABA and VP1 responsiveness									∨			∨					∨	∨		∨		∨						∨									∨	∨		∨		∨
	CGTCA-motif	cis-acting regulatory element involved in the MeJA-responsiveness			∨		∨	∨	∨	∨		∨	∨	∨		∨	∨		∨	∨	∨	∨		∨	∨	∨	∨		∨	∨	∨	∨	∨	∨	∨	∨		∨	-	∨	∨	∨			∨	∨	∨	∨
	ERE	ethylene-responsive element			∨		∨			∨				∨					∨				∨		∨	∨					∨	∨		∨					-			∨	∨					∨
	GARE-motif	gibberellin-responsive element		∨		∨		∨	∨			∨		∨							∨		∨				∨								∨		∨		-	∨		∨	∨			∨	∨		∨
	P-box	gibberellin-responsive element			∨														∨												∨					∨	∨	∨	-									∨	∨
	TATC-box	cis-acting element involved in gibberellin-responsiveness									∨														∨
	TCA-element	cis-acting element involved in salicylic acid responsivenes	∨			∨		∨	∨	∨	∨	∨			∨			∨		∨		∨	∨		∨	∨	∨			∨		∨	∨	∨	∨			∨	∨	∨				∨		∨	∨	∨
	TGA-box	part of an auxin-responsive element											∨		∨												∨				∨										∨
	TGA-element	auxin-responsive element				∨	∨			∨	∨			∨	∨	∨		∨	∨		∨					∨	∨						∨	∨					-			∨	∨	∨		∨
	TGACG-motif	cis-acting regulatory element involved in the MeJA-responsiveness			∨		∨	∨		∨		∨	∨	∨	∨	∨	∨		∨	∨	∨	∨		∨	∨	∨	∨		∨	∨	∨	∨	∨	∨	∨	∨		∨	-	∨	∨	∨			∨	∨	∨	∨
Light responsive	ACA-motif	part of gapA in (gapA-CMA1) involved with light responsiveness
	as-2 box	involved in shoot-specific expression and light responsiveness	∨		∨						∨		∨											∨	∨	∨										∨			∨	∨			∨
	AAAC-motif	light responsive element																																					∨								∨
	AT1-motif	part of a light responsive module																∨	∨	∨				∨															-			∨
	AE-box	part of a module for light response		∨		∨					∨			∨	∨	∨							∨					∨	∨						∨	∨			-			∨	∨			∨
	ACE	cis-acting element involved in light responsiveness	∨	∨	∨	∨	∨			∨	∨	∨	∨		∨	∨	∨	∨		∨		∨				∨	∨	∨	∨	∨	∨			∨			∨		-	∨	∨		∨	∨	∨	∨		∨	∨
	ATC-motif	part of a conserved DNA module involved in light responsiveness		∨													∨						∨					∨	∨							∨		∨	-
	ATCC-motif	part of a conserved DNA module involved in light responsiveness																													∨
	ATCT-motif	part of a conserved DNA module involved in light responsiveness								∨		∨						∨							∨		∨							∨					∨						∨		∨
	Box-I	light responsive element		∨	∨	∨	∨	∨	∨	∨	∨	∨		∨	∨	∨		∨	∨	∨			∨	∨	∨	∨					∨	∨		∨				∨		∨		∨	∨		∨		∨	∨
	Box II	part of a light responsive element														∨			∨							∨						∨	∨			∨		∨
	C-box	cis-acting regulatory element involved in light responsiveness														∨
	Box 4	part of a conserved DNA module involved in light responsiveness	∨	∨	∨	∨	∨	∨	∨	∨	∨	∨			∨	∨	∨	∨	∨	∨		∨	∨	∨	∨	∨		∨	∨	∨	∨		∨	∨		∨	∨	∨	∨	∨			∨	∨	∨	∨	∨	∨	∨
	CATT-motif	part of a light responsive element				∨								∨				∨				∨								∨	∨	∨							-			∨				∨	∨
	chs-CMA1a	part of a light responsive element									∨															∨									∨
	chs-CMA2a	part of a light responsive element					∨				∨									∨					∨		∨												-
	chs-Unit 1 m1	part of a light responsive element															∨												∨
	pc-CMA2c	part of a light responsive element											∨
	GA-motif	part of a light responsive element	∨	∨		∨		∨	∨		∨	∨			∨			∨								∨									∨				-			∨	∨		∨			∨
	GAG-motif	part of a light responsive element	∨			∨		∨	∨			∨		∨	∨		∨				∨		∨	∨	∨	∨	∨		∨			∨	∨			∨			∨	∨				∨	∨
	GAP-box	part of a light responsive element								∨		∨											∨											∨		∨
	GATA-motif	part of a light responsive element								∨			∨	∨				∨	∨			∨		∨			∨	∨		∨	∨			∨					∨		∨	∨		∨	∨			∨
	G-Box	cis-acting regulatory element involved in light responsiveness		∨			∨		∨	∨	∨	∨	∨	∨	∨	∨	∨	∨	∨	∨		∨	∨	∨	∨	∨	∨	∨	∨	∨	∨	∨	∨	∨	∨	∨	∨	∨	∨	∨	∨	∨	∨	∨		∨	∨	∨
	GTGCC-motif	part of a light responsive element
	GT1-motif	light responsive element	∨	∨	∨	∨	∨		∨			∨			∨		∨		∨		∨	∨	∨	∨	∨	∨	∨	∨	∨	∨	∨		∨	∨		∨	∨		∨						∨	∨	∨	∨	∨
	I-box	part of a light responsive element	∨		∨	∨	∨	∨		∨			∨	∨	∨				∨	∨	∨		∨	∨	∨		∨	∨			∨	∨	∨	∨		∨	∨		∨			∨		∨	∨	∨	∨		∨
	LAMP-element	part of a light responsive element												∨					∨							∨										∨			∨			∨				∨
	L-box	part of a light responsive element	∨					∨							∨																∨								-
	MRE	MYB binding site involved in light responsiveness				∨		∨			∨							∨					∨	∨								∨	∨					∨	-							∨
	MNF1	part of a light responsive element							∨												∨														∨										∨
	Sp1	light responsive element	∨	∨						∨	∨	∨	∨	∨	∨	∨	∨		∨	∨	∨		∨	∨	∨	∨	∨	∨	∨		∨		∨	∨		∨			-	∨	∨	∨	∨		∨				∨
	rbcS-CMA7a	part of a light responsive element					∨												∨	∨		∨								∨
	sbp-CMA1c	part of a light responsive element
	3-AF1 binding site	light responsive element																					∨																∨				∨	∨
	4cl-CMA2b	light responsive element	∨												∨																∨
	TCT-motif	part of a light responsive element	∨	∨	∨						∨			∨				∨	∨	∨		∨	∨	∨	∨	∨	∨	∨		∨		∨					∨				∨	∨		∨		∨		∨
	TCC-motif	part of a light responsive element
	TGG-motif	part of a light responsive element
Tissue specific expression	AS1	cis-acting regulatory element involved in the root-specific expression
	Motif I	cis-acting regulatory element involved in the root-specific expression										∨
	dOCT	cis-acting regulatory element related to meristem specific activation																		∨
	CCGTACC-box	cis-acting regulatory element related to meristem specific activation																												∨
	RY-element	cis-acting regulatory element involved in seed-specific regulation															∨								∨				∨		∨						∨	∨		∨					∨				∨
	GC-motif	enhancer-like element involved in anoxic specific inducibility															∨				∨
	GCN4_motif	cis-regulatory element involved in endosperm expression	∨	∨	∨							∨									∨				∨			∨			∨			∨		∨			-	∨				∨		∨	∨
	ccgtcc box	cis-acting regulatory element related to meristem specific activation															∨				∨	∨							∨				∨				∨				∨
	Skn-1_motif	cis-acting regulatory element required for endosperm expression	∨			∨		∨	∨	∨	∨	∨	∨	∨	∨	∨	∨	∨	∨		∨		∨	∨	∨	∨	∨	∨	∨		∨		∨	∨	∨	∨	∨	∨	∨			∨	∨	∨	∨	∨		∨	∨
Others cis-elements	A-box	cis-acting regulatory element											∨				∨					∨							∨	∨			∨				∨								∨				∨
	OBP-1 site	cis-acting regulatory element						∨																							∨
	HMG-TATA-region	cis-acting regulatory element
	CCAAT-box	MYBHv1 binding site																					∨					∨
	ELI-box3	elicitor-responsive element												∨																												∨
[truncated: 41 more columns]
